# Supplementary material for: Antibiotic treatment in feedlot cattle: a longitudinal study of the effect of oxytetracycline and tulathromycin on the fecal and nasopharyngeal microbiota
Source: Microbiome. 2019 Jun 5;7:86. doi: 10.1186/s40168-019-0696-4 (PMC6549328; doi:10.1186/s40168-019-0696-4)
Supplement: Supplementary file 1 — Table S1. Differentially abundant OTUs in the nasopharyngeal microbiota following transport to the feedlot (d minus 5 vs. d 0). Table S2. Differentially abundant OTUs in the fecal and nasopharyngeal microbiota between antibiotic-treated and control cattle at d 5. Table S3. Differentially abundant OTUs in the fecal microbiota following transport to the feedlot (d minus 5 vs. d 0). Table S4. Differentially abundant OTUs in the fecal microbiota following transport to the feedlot (d minus 5 vs. d 0). Table S5. Differentially abundant OTUs in the fecal microbiota between the oxytetracycline-treated and control cattle. Table S6. Differentially abundant OTUs in the fecal microbiota between the tulathromycin-treated and control cattle. (XLSX 52 kb) [file 40168_2019_696_MOESM1_ESM.xlsx]

## Sheet: Sheet1
Table S1. Differentially abundant OTUs in the nasopharyngeal microbiota following transport to the feedlot (d minus 5 vs. d 0). Values represent percent relative abundance for each OTU. FDR < 0.05.
Only OTUs with a relative abundance greater than 0.1% in one of the groups are displayed. FDR = false discovery rate.
OTU ID	Day minus 5	Day 0	FDR	Taxonomy
Enriched at d 0
OTU293	0.03	0.21	0.0124771	k__Bacteria;p__Actinobacteria;c__Actinobacteria;o__Actinomycetales;f__Actinomycetaceae;g__Flaviflexus
OTU21	0.0237644	0.576375	1.04894e-07	k__Bacteria;p__Actinobacteria;c__Actinobacteria;o__Bifidobacteriales;f__Bifidobacteriaceae;g__Bifidobacterium
OTU222	0	0.28	3.90759e-16	k__Bacteria;p__Actinobacteria;c__Actinobacteria;o__Corynebacteriales;f__Corynebacteriaceae;g__Corynebacterium
OTU211	0.00358257	0.402067	1.14301e-13	k__Bacteria;p__Actinobacteria;c__Actinobacteria;o__Corynebacteriales;f__Corynebacteriaceae;g__Corynebacterium
OTU120	0.0192265	0.614667	1.27028e-10	k__Bacteria;p__Actinobacteria;c__Actinobacteria;o__Corynebacteriales;f__Corynebacteriaceae;g__Corynebacterium
OTU16	0.391336	2.50414	2.92165e-06	k__Bacteria;p__Actinobacteria;c__Actinobacteria;o__Corynebacteriales;f__Corynebacteriaceae;g__Corynebacterium
OTU70	0.0109865	0.769298	2.71323e-14	k__Bacteria;p__Actinobacteria;c__Actinobacteria;o__Corynebacteriales;f__Dietziaceae;g__Dietzia
OTU311	0.00489618	0.341836	1.21209e-09	k__Bacteria;p__Actinobacteria;c__Actinobacteria;o__Corynebacteriales;f__Nocardiaceae;g__Rhodococcus
OTU789	0.000361748	0.104446	4.99858e-07	k__Bacteria;p__Actinobacteria;c__Actinobacteria;o__Micrococcales;f__Beutenbergiaceae;g__Salana
OTU313	0	0.18	4.60239e-14	k__Bacteria;p__Actinobacteria;c__Actinobacteria;o__Micrococcales;f__Brevibacteriaceae;g__Brevibacterium
OTU124	0.0171963	0.394222	1.40466e-11	k__Bacteria;p__Actinobacteria;c__Actinobacteria;o__Micrococcales;f__Dermabacteraceae;g__Brachybacterium
OTU493	0	0.15	1.74389e-15	k__Bacteria;p__Actinobacteria;c__Actinobacteria;o__Micrococcales;f__Intrasporangiaceae;g__Janibacter
OTU245	0	0.29	2.33794e-28	k__Bacteria;p__Actinobacteria;c__Actinobacteria;o__Micrococcales;f__Intrasporangiaceae;g__Ornithinimicrobium
OTU447	0	0.25	1.22195e-10	k__Bacteria;p__Actinobacteria;c__Actinobacteria;o__Micrococcales;f__Microbacteriaceae;g__Clavibacter
OTU393	0	0.318968	2.0524e-19	k__Bacteria;p__Actinobacteria;c__Actinobacteria;o__Micrococcales;f__Microbacteriaceae;g__Frondihabitans
OTU134	0.00573211	0.528643	1.87234e-23	k__Bacteria;p__Actinobacteria;c__Actinobacteria;o__Micrococcales;f__Micrococcaceae;g__Enteractinococcus
OTU196	0.01	0.28	0.0151933	k__Bacteria;p__Actinobacteria;c__Actinobacteria;o__Micrococcales;f__Micrococcaceae;g__Glutamicibacter
OTU414	0.02	0.2	0.0121729	k__Bacteria;p__Actinobacteria;c__Actinobacteria;o__Micrococcales;f__Sanguibacteraceae;g__Sanguibacter
OTU495	0	0.14	6.24702e-19	k__Bacteria;p__Actinobacteria;c__Coriobacteriia;o__Coriobacteriales;f__Coriobacteriaceae;g__Olsenella
OTU28	0	0.09	0.00470659	k__Bacteria;p__Bacteroidetes;c__Bacteroidia;o__Bacteroidales;f__Bacteroidaceae;g__Bacteroides
OTU107	0.02	0.05	0.0446423	k__Bacteria;p__Bacteroidetes;c__Bacteroidia;o__Bacteroidales;f__Bacteroidaceae;g__Bacteroides
OTU22	0.0569628	0.35726	0.0466637	k__Bacteria;p__Bacteroidetes;c__Bacteroidia;o__Bacteroidales;f__Bacteroidaceae;g__Bacteroides
OTU29	0	0.07	2.60215e-11	k__Bacteria;p__Bacteroidetes;c__Bacteroidia;o__Bacteroidales;f__Bacteroidales_S24-7_group;g__NA
OTU443	0	0.05	3.95253e-07	k__Bacteria;p__Bacteroidetes;c__Bacteroidia;o__Bacteroidales;f__Bacteroidales_S24-7_group;g__NA
OTU743	0	0.11	1.2477e-08	k__Bacteria;p__Bacteroidetes;c__Bacteroidia;o__Bacteroidales;f__Prevotellaceae;g__Prevotellaceae_UCG-003
OTU217	0.01	0.2	0.0167012	k__Bacteria;p__Bacteroidetes;c__Flavobacteriia;o__Flavobacteriales;f__Flavobacteriaceae;g__Flavobacterium
OTU673	0	0.14	1.66695e-05	k__Bacteria;p__Firmicutes;c__Bacilli;o__Bacillales;f__Planococcaceae;g__Paenisporosarcina
OTU100	0.0232867	0.364306	0.0153361	k__Bacteria;p__Firmicutes;c__Bacilli;o__Bacillales;f__Planococcaceae;g__Planococcus
OTU280	0.01	0.2	1.07827e-05	k__Bacteria;p__Firmicutes;c__Bacilli;o__Bacillales;f__Staphylococcaceae;g__Aliicoccus
OTU55	0.0342732	0.730607	2.31227e-05	k__Bacteria;p__Firmicutes;c__Bacilli;o__Bacillales;f__Staphylococcaceae;g__Jeotgalicoccus
OTU174	0	0.27	8.91297e-18	k__Bacteria;p__Firmicutes;c__Bacilli;o__Bacillales;f__Staphylococcaceae;g__Salinicoccus
OTU94	0.0314072	0.496467	0.000798501	k__Bacteria;p__Firmicutes;c__Bacilli;o__Lactobacillales;f__Carnobacteriaceae;g__Atopostipes
OTU297	0.01	0.21	0.00668694	k__Bacteria;p__Firmicutes;c__Bacilli;o__Lactobacillales;f__Carnobacteriaceae;g__Atopostipes
OTU75	0.102461	0.466818	0.0292817	k__Bacteria;p__Firmicutes;c__Bacilli;o__Lactobacillales;f__Carnobacteriaceae;g__Trichococcus
OTU343	0	0.14	2.17837e-17	k__Bacteria;p__Firmicutes;c__Bacilli;o__Lactobacillales;f__Lactobacillaceae;g__Lactobacillus
OTU36	0.0452598	1.49645	1.87345e-14	k__Bacteria;p__Firmicutes;c__Bacilli;o__Lactobacillales;f__Streptococcaceae;g__Streptococcus
OTU33	0.0100312	0.55231	2.22445e-12	k__Bacteria;p__Firmicutes;c__Clostridia;o__Clostridiales;f__Clostridiaceae_1;g__Clostridium
OTU57	0.0635309	0.953313	2.92944e-06	k__Bacteria;p__Firmicutes;c__Clostridia;o__Clostridiales;f__Clostridiaceae_1;g__Clostridium
OTU496	0.01	0.14	0.000124091	k__Bacteria;p__Firmicutes;c__Clostridia;o__Clostridiales;f__Clostridiaceae_1;g__Clostridium
OTU1094	0	0.07	1.61262e-07	k__Bacteria;p__Firmicutes;c__Clostridia;o__Clostridiales;f__Family_XIII;g__Mogibacterium
OTU62	0	0.11	1.93222e-13	k__Bacteria;p__Firmicutes;c__Clostridia;o__Clostridiales;f__Lachnospiraceae;g__Acetitomaculum
OTU971	0.00229107	0.043323	0.00983535	k__Bacteria;p__Firmicutes;c__Clostridia;o__Clostridiales;f__Lachnospiraceae;g__Cellulosilyticum
OTU587	0	0.15	4.34562e-29	k__Bacteria;p__Firmicutes;c__Clostridia;o__Clostridiales;f__Lachnospiraceae;g__Coprococcus
OTU307	0	0.1	0.000333269	k__Bacteria;p__Firmicutes;c__Clostridia;o__Clostridiales;f__Lachnospiraceae;g__Coprococcus
OTU251	0.01	0.06	0.00983535	k__Bacteria;p__Firmicutes;c__Clostridia;o__Clostridiales;f__Lachnospiraceae;g__Coprococcus
OTU302	0	0.07	0.00908493	k__Bacteria;p__Firmicutes;c__Clostridia;o__Clostridiales;f__Lachnospiraceae;g__Lachnoclostridium
OTU114	0.0128972	0.170719	0.0194971	k__Bacteria;p__Firmicutes;c__Clostridia;o__Clostridiales;f__Lachnospiraceae;g__Lachnospiraceae_NK3A20_group
OTU185	0	0.07	1.13952e-05	k__Bacteria;p__Firmicutes;c__Clostridia;o__Clostridiales;f__Lachnospiraceae;g__Lachnospiraceae_UCG-001
OTU67	0	0.12	1.91142e-09	k__Bacteria;p__Firmicutes;c__Clostridia;o__Clostridiales;f__Lachnospiraceae;g__NA
OTU915	0	0.0913579	1.15993e-06	k__Bacteria;p__Firmicutes;c__Clostridia;o__Clostridiales;f__Lachnospiraceae;g__NA
OTU392	0	0.05	5.93355e-06	k__Bacteria;p__Firmicutes;c__Clostridia;o__Clostridiales;f__Lachnospiraceae;g__NA
OTU1189	0	0.06	1.03175e-05	k__Bacteria;p__Firmicutes;c__Clostridia;o__Clostridiales;f__Lachnospiraceae;g__NA
OTU71	0.01	0.17	0.0137757	k__Bacteria;p__Firmicutes;c__Clostridia;o__Clostridiales;f__Lachnospiraceae;g__NA
OTU47	0	0.19	2.00261e-13	k__Bacteria;p__Firmicutes;c__Clostridia;o__Clostridiales;f__Lachnospiraceae;g__Roseburia
OTU84	0.02	0.15	0.0469792	k__Bacteria;p__Firmicutes;c__Clostridia;o__Clostridiales;f__Lachnospiraceae;g__Tyzzerella
OTU58	0.155483	0.785253	0.00533823	k__Bacteria;p__Firmicutes;c__Clostridia;o__Clostridiales;f__Peptostreptococcaceae;g__Romboutsia
OTU444	0	0.21	2.12045e-20	k__Bacteria;p__Firmicutes;c__Clostridia;o__Clostridiales;f__Ruminococcaceae;g__NA
OTU19	0.0775029	0.611211	7.13463e-05	k__Bacteria;p__Firmicutes;c__Clostridia;o__Clostridiales;f__Ruminococcaceae;g__Ruminococcaceae_UCG-005
OTU13	0.0401248	0.358722	0.00122338	k__Bacteria;p__Firmicutes;c__Clostridia;o__Clostridiales;f__Ruminococcaceae;g__Ruminococcaceae_UCG-005
OTU15	0.174591	1.08933	0.00950902	k__Bacteria;p__Firmicutes;c__Clostridia;o__Clostridiales;f__Ruminococcaceae;g__Ruminococcaceae_UCG-005
OTU266	0.01	0.11	0.000797514	k__Bacteria;p__Firmicutes;c__Clostridia;o__Clostridiales;f__Ruminococcaceae;g__Ruminococcaceae_UCG-014
OTU77	0	0.591932	3.07833e-43	k__Bacteria;p__Firmicutes;c__Erysipelotrichia;o__Erysipelotrichales;f__Erysipelotrichaceae;g__Turicibacter
OTU90	0.0635309	0.449533	0.00893736	k__Bacteria;p__Firmicutes;c__Erysipelotrichia;o__Erysipelotrichales;f__Erysipelotrichaceae;g__Turicibacter
OTU6	0.0861011	0.469211	0.0194971	k__Bacteria;p__Firmicutes;c__Negativicutes;o__Selenomonadales;f__Acidaminococcaceae;g__Phascolarctobacterium
OTU281	0	0.11	1.18364e-13	k__Bacteria;p__Firmicutes;c__Negativicutes;o__Selenomonadales;f__Veillonellaceae;g__Anaerovibrio
OTU1008	0	0.06	2.18923e-09	k__Bacteria;p__Firmicutes;c__Negativicutes;o__Selenomonadales;f__Veillonellaceae;g__Dialister
OTU431	0.01	0.18	0.00167737	k__Bacteria;p__Proteobacteria;c__Alphaproteobacteria;o__Rhodobacterales;f__Rhodobacteraceae;g__Paracoccus
OTU246	0.00859816	0.481443	1.11587e-08	k__Bacteria;p__Proteobacteria;c__Alphaproteobacteria;o__Sphingomonadales;f__Sphingomonadaceae;g__Sphingomonas
OTU258	0.03	0.24	0.0135972	k__Bacteria;p__Proteobacteria;c__Betaproteobacteria;o__Burkholderiales;f__Comamonadaceae;g__NA
OTU310	0.00417966	0.358988	4.02114e-09	k__Bacteria;p__Proteobacteria;c__Betaproteobacteria;o__Burkholderiales;f__Oxalobacteraceae;g__Massilia
OTU5	0	0.13	6.68598e-09	k__Bacteria;p__Proteobacteria;c__Gammaproteobacteria;o__Aeromonadales;f__Succinivibrionaceae;g__Succinivibrio
OTU395	0	0.22	2.8711e-29	k__Bacteria;p__Proteobacteria;c__Gammaproteobacteria;o__Aeromonadales;f__Succinivibrionaceae;g__Succinivibrionaceae_UCG-001
OTU56	0	0.571456	7.85631e-38	k__Bacteria;p__Proteobacteria;c__Gammaproteobacteria;o__Pseudomonadales;f__Moraxellaceae;g__Acinetobacter
OTU14	0.492245	2.2829	0.00558763	k__Bacteria;p__Proteobacteria;c__Gammaproteobacteria;o__Pseudomonadales;f__Moraxellaceae;g__Acinetobacter
OTU40	0	0.721699	1.64596e-63	k__Bacteria;p__Proteobacteria;c__Gammaproteobacteria;o__Pseudomonadales;f__Moraxellaceae;g__Psychrobacter
OTU7	0.0551716	0.977113	3.77588e-07	k__Bacteria;p__Proteobacteria;c__Gammaproteobacteria;o__Pseudomonadales;f__Moraxellaceae;g__Psychrobacter
OTU559	0.01	0.18	2.23933e-09	k__Bacteria;p__Proteobacteria;c__Gammaproteobacteria;o__Pseudomonadales;f__Pseudomonadaceae;g__Pseudomonas
OTU291	0.01	0.24	2.10196e-05	k__Bacteria;p__Proteobacteria;c__Gammaproteobacteria;o__Xanthomonadales;f__Xanthomonadaceae;g__Stenotrophomonas
OTU35	0.01	0.14	0.000938319	k__Bacteria;p__Spirochaetae;c__Spirochaetes;o__Spirochaetales;f__Spirochaetaceae;g__Treponema
Enriched at d minus 5
OTU87	0.738449	0.620789	1.45552e-07	k__Bacteria;p__Actinobacteria;c__Actinobacteria;o__Corynebacteriales;f__Corynebacteriaceae;g__Corynebacterium
OTU394	0.31	0.1	3.62524e-05	k__Bacteria;p__Actinobacteria;c__Actinobacteria;o__Corynebacteriales;f__Corynebacteriaceae;g__Corynebacterium
OTU139	0.419399	0.410443	0.0189998	k__Bacteria;p__Actinobacteria;c__Actinobacteria;o__Corynebacteriales;f__Corynebacteriaceae;g__Corynebacterium
OTU718	0.237883	0.00850935	7.35268e-19	k__Bacteria;p__Actinobacteria;c__Actinobacteria;o__Corynebacteriales;f__Dietziaceae;g__Dietzia
OTU417	0.41	0.06	8.14535e-07	k__Bacteria;p__Actinobacteria;c__Actinobacteria;o__Micrococcales;f__Intrasporangiaceae;g__Ornithinimicrobium
OTU8	10.96	0.7	1.71044e-07	k__Bacteria;p__Bacteroidetes;c__Sphingobacteriia;o__Sphingobacteriales;f__Filobacteriaceae;g__Filobacterium
OTU2	8.7669	6.01132	6.55966e-05	k__Bacteria;p__Bacteroidetes;c__Sphingobacteriia;o__Sphingobacteriales;f__NA;g__NA
OTU41	1.44	0.46	0.0295931	k__Bacteria;p__Bacteroidetes;c__Sphingobacteriia;o__Sphingobacteriales;f__NA;g__NA
OTU49	0.795688	0.740047	0.000282985	k__Bacteria;p__Firmicutes;c__Bacilli;o__Bacillales;f__Staphylococcaceae;g__Jeotgalicoccus
OTU257	0.224985	0.151041	0.0153361	k__Bacteria;p__Firmicutes;c__Bacilli;o__Lactobacillales;f__Aerococcaceae;g__Aerococcus
OTU69	0.467167	0.45884	0.0104146	k__Bacteria;p__Firmicutes;c__Bacilli;o__Lactobacillales;f__Carnobacteriaceae;g__Atopostipes
OTU172	0.0460957	0.0275224	0.0104146	k__Bacteria;p__Firmicutes;c__Clostridia;o__Clostridiales;f__Ruminococcaceae;g__NA
OTU11	9.27587	0.854924	1.21722e-10	k__Bacteria;p__Proteobacteria;c__Gammaproteobacteria;o__Pasteurellales;f__Pasteurellaceae;g__Pasteurella
OTU12	5.98	1.06	4.07631e-05	k__Bacteria;p__Proteobacteria;c__Gammaproteobacteria;o__Pseudomonadales;f__Moraxellaceae;g__Moraxella
OTU1	9.10104	3.82322	0.00581673	k__Bacteria;p__Tenericutes;c__Mollicutes;o__Mycoplasmatales;f__Mycoplasmataceae;g__Mycoplasma
Table S2. Differentially abundant OTUs in the nasopharyngeal microbiota between oxytetracycline treated animals and control cattle. Values represent percent relative abundance for each OTU. False discovery rate (FDR) < 0.05.
OTU ID	Control	Oxytetracycline	FDR	Taxonomy
Day 0
OTU64	0.141572	0	0.00390165	k__Bacteria;p__Firmicutes;c__Clostridia;o__Clostridiales;f__Lachnospiraceae;g__Tyzzerella
Day 2
OTU590	0	0.194436	0.00178957	k__Bacteria;p__Actinobacteria;c__Actinobacteria;o__Micrococcales;f__Dermabacteraceae;g__Brachybacterium
OTU9	3.67413	0	5.46749e-09	k__Bacteria;p__Actinobacteria;c__Actinobacteria;o__Micrococcales;f__Microbacteriaceae;g__NA
OTU2	4.42506	0.00134094	4.04923e-14	k__Bacteria;p__Bacteroidetes;c__Sphingobacteriia;o__Sphingobacteriales;f__NA;g__NA
OTU454	0.108299	0	0.0130025	k__Bacteria;p__Firmicutes;c__Clostridia;o__Clostridiales;f__Lachnospiraceae;g__Coprococcus
OTU11	0.940307	0.00893959	0.0158734	k__Bacteria;p__Proteobacteria;c__Gammaproteobacteria;o__Pasteurellales;f__Pasteurellaceae;g__Pasteurella
OTU1	4.58837	0.92033	0.0227143	k__Bacteria;p__Tenericutes;c__Mollicutes;o__Mycoplasmatales;f__Mycoplasmataceae;g__Mycoplasma
Day 5
OTU41	0.412565	0	5.83884e-36	k__Bacteria;p__Bacteroidetes;c__Sphingobacteriia;o__Sphingobacteriales;f__NA;g__NA
OTU2	8.73992	0.0111248	1.695e-22	k__Bacteria;p__Bacteroidetes;c__Sphingobacteriia;o__Sphingobacteriales;f__NA;g__NA
OTU9	6.18814	0	1.55315e-11	k__Bacteria;p__Actinobacteria;c__Actinobacteria;o__Micrococcales;f__Microbacteriaceae;g__NA
OTU411	0	0.414916	5.89856e-05	k__Bacteria;p__Proteobacteria;c__Gammaproteobacteria;o__Pasteurellales;f__Pasteurellaceae;g__Bibersteinia
OTU11	1.30552	0.00453234	0.00128592	k__Bacteria;p__Proteobacteria;c__Gammaproteobacteria;o__Pasteurellales;f__Pasteurellaceae;g__Pasteurella
OTU363	0	0.332509	0.00147737	k__Bacteria;p__Firmicutes;c__Clostridia;o__Clostridiales;f__Lachnospiraceae;g__NA
OTU431	0.014583	0.0961688	0.00934245	k__Bacteria;p__Proteobacteria;c__Alphaproteobacteria;o__Rhodobacterales;f__Rhodobacteraceae;g__Paracoccus
OTU164	0	0.118665	0.017199	k__Bacteria;p__Firmicutes;c__Clostridia;o__Clostridiales;f__Ruminococcaceae;g__Ruminococcaceae_UCG-010
OTU778	0	0.132262	0.0204181	k__Bacteria;p__Firmicutes;c__Clostridia;o__Clostridiales;f__Lachnospiraceae;g__NA
OTU53	0	0.103308	0.0331464	k__Bacteria;p__Bacteroidetes;c__Bacteroidia;o__Bacteroidales;f__Rikenellaceae;g__Alistipes
OTU18	0.125778	1.02884	0.0433486	k__Bacteria;p__Proteobacteria;c__Gammaproteobacteria;o__Aeromonadales;f__Succinivibrionaceae;g__Succinivibrio
Day 12
OTU8	0.315094	0	2.42678e-05	k__Bacteria;p__Bacteroidetes;c__Sphingobacteriia;o__Sphingobacteriales;f__Filobacteriaceae;g__Filobacterium
OTU9	5.69834	0.00999697	0.00146428	k__Bacteria;p__Actinobacteria;c__Actinobacteria;o__Micrococcales;f__Microbacteriaceae;g__NA
OTU2	9.48508	1.92442	0.00146675	k__Bacteria;p__Bacteroidetes;c__Sphingobacteriia;o__Sphingobacteriales;f__NA;g__NA
OTU122	0.0421694	0.0949287	0.017199	k__Bacteria;p__Bacteroidetes;c__Bacteroidia;o__Bacteroidales;f__Rikenellaceae;g__Alistipes
OTU41	1.05667	0.0126432	0.0346629	k__Bacteria;p__Bacteroidetes;c__Sphingobacteriia;o__Sphingobacteriales;f__NA;g__NA
OTU431	0.00460369	0.160269	0.041969	k__Bacteria;p__Proteobacteria;c__Alphaproteobacteria;o__Rhodobacterales;f__Rhodobacteraceae;g__Paracoccus
Day 19
OTU52	0	0.217328	8.52029e-07	k__Bacteria;p__Tenericutes;c__Mollicutes;o__Mycoplasmatales;f__Mycoplasmataceae;g__Mycoplasma
OTU23	0.0148055	10.804	0.00147737	k__Bacteria;p__Proteobacteria;c__Gammaproteobacteria;o__Pseudomonadales;f__Moraxellaceae;g__Moraxella
OTU55	0.710207	0.900894	0.0164155	k__Bacteria;p__Firmicutes;c__Bacilli;o__Bacillales;f__Staphylococcaceae;g__Jeotgalicoccus
OTU7	5.98551	2.32557	0.0227143	k__Bacteria;p__Proteobacteria;c__Gammaproteobacteria;o__Pseudomonadales;f__Moraxellaceae;g__Psychrobacter
OTU173	0.0551446	0.00923477	0.0263777	k__Bacteria;p__Firmicutes;c__Clostridia;o__Clostridiales;f__Ruminococcaceae;g__Ruminococcaceae_UCG-010
OTU375	0.0471497	0.267645	0.0280058	k__Bacteria;p__Firmicutes;c__Bacilli;o__Bacillales;f__Staphylococcaceae;g__Staphylococcus
Day 34
OTU4	2.51863	0	7.14636e-24	k__Bacteria;p__Proteobacteria;c__Gammaproteobacteria;o__Pseudomonadales;f__Moraxellaceae;g__Moraxella
OTU23	0.124438	10.7534	0.000207048	k__Bacteria;p__Proteobacteria;c__Gammaproteobacteria;o__Pseudomonadales;f__Moraxellaceae;g__Moraxella
OTU181	0.00304183	0.19676	0.00193818	k__Bacteria;p__Verrucomicrobia;c__Verrucomicrobiae;o__Verrucomicrobiales;f__Verrucomicrobiaceae;g__Akkermansia
OTU319	0.0828925	0	0.00613668	k__Bacteria;p__Firmicutes;c__Clostridia;o__Clostridiales;f__Ruminococcaceae;g__Ruminococcaceae_UCG-014
OTU262	0.0589648	0	0.00795168	k__Bacteria;p__Bacteroidetes;c__Bacteroidia;o__Bacteroidales;f__Bacteroidales_S24-7_group;g__NA
OTU176	0	0.0443226	0.0106726	k__Bacteria;p__Firmicutes;c__Clostridia;o__Clostridiales;f__Ruminococcaceae;g__Ruminococcaceae_UCG-010
OTU52	0.396267	9.15711	0.0119056	k__Bacteria;p__Tenericutes;c__Mollicutes;o__Mycoplasmatales;f__Mycoplasmataceae;g__Mycoplasma
OTU360	0.0885896	0	0.0145782	k__Bacteria;p__Firmicutes;c__Clostridia;o__Clostridiales;f__Ruminococcaceae;g__Ruminococcus
Table S3. Differentially abundant OTUs in the nasopharyngeal microbiota between the tulathromycin-treated and control cattle. Values represent percent relative abundance for each OTU.
False discovery rate (FDR) < 0.05.
OTU ID	Control	Tulathromycin	FDR	Taxonomy
Day 0
OTU390	0.244339	0	5.9544e-06	k__Bacteria;p__Bacteroidetes;c__Sphingobacteriia;o__Sphingobacteriales;f__Sphingobacteriaceae;g__Sphingobacterium
OTU791	0.18897	0	1.00368e-05	k__Bacteria;p__Firmicutes;c__Bacilli;o__Bacillales;f__Planococcaceae;g__Kurthia
OTU314	0.0807319	0	0.00147737	k__Bacteria;p__Firmicutes;c__Clostridia;o__Clostridiales;f__Lachnospiraceae;g__NA
OTU14	3.38324	1.07775	0.00209931	k__Bacteria;p__Proteobacteria;c__Gammaproteobacteria;o__Pseudomonadales;f__Moraxellaceae;g__Acinetobacter
OTU1196	0	0.124869	0.00595222	k__Bacteria;p__Bacteroidetes;c__Sphingobacteriia;o__Sphingobacteriales;f__Sphingobacteriaceae;g__Pedobacter
OTU246	0.11824	0.961489	0.00734336	k__Bacteria;p__Proteobacteria;c__Alphaproteobacteria;o__Sphingomonadales;f__Sphingomonadaceae;g__Sphingomonas
OTU1434	0.0085733	0.136064	0.00842621	k__Bacteria;p__Bacteroidetes;c__Sphingobacteriia;o__Sphingobacteriales;f__Sphingobacteriaceae;g__Pedobacter
OTU447	0.058227	0.537366	0.0195879	k__Bacteria;p__Actinobacteria;c__Actinobacteria;o__Micrococcales;f__Microbacteriaceae;g__Clavibacter
OTU311	0.0710869	0.82887	0.0222209	k__Bacteria;p__Actinobacteria;c__Actinobacteria;o__Corynebacteriales;f__Nocardiaceae;g__Rhodococcus
OTU91	0.35222	0.51799	0.0401257	k__Bacteria;p__Firmicutes;c__Clostridia;o__Clostridiales;f__Peptostreptococcaceae;g__Paeniclostridium
Day 2
OTU11	0.874946	0.0224808	0.00135766	k__Bacteria;p__Proteobacteria;c__Gammaproteobacteria;o__Pasteurellales;f__Pasteurellaceae;g__Pasteurella
OTU4	10.1296	0.00867679	0.007443	k__Bacteria;p__Proteobacteria;c__Gammaproteobacteria;o__Pseudomonadales;f__Moraxellaceae;g__Moraxella
OTU246	0.0978382	0.77184	0.0101514	k__Bacteria;p__Proteobacteria;c__Alphaproteobacteria;o__Sphingomonadales;f__Sphingomonadaceae;g__Sphingomonas
OTU97	0.0961778	0	0.0104064	k__Bacteria;p__Bacteroidetes;c__Bacteroidia;o__Bacteroidales;f__Rikenellaceae;g__Alistipes
OTU145	0	0.0993887	0.0357069	k__Bacteria;p__Firmicutes;c__Clostridia;o__Clostridiales;f__Lachnospiraceae;g__NA
OTU1489	0	0.0875567	0.0374039	k__Bacteria;p__Firmicutes;c__Clostridia;o__Clostridiales;f__Lachnospiraceae;g__Lachnospiraceae_NK4A136_group
OTU121	0.136645	0.111615	0.0379874	k__Bacteria;p__Firmicutes;c__Clostridia;o__Clostridiales;f__Lachnospiraceae;g__Lachnospiraceae_NK4A136_group
Day 5
OTU11	1.30552	0.0126236	0.00178957	k__Bacteria;p__Proteobacteria;c__Gammaproteobacteria;o__Pasteurellales;f__Pasteurellaceae;g__Pasteurella
OTU53	0	0.145546	0.0210738	k__Bacteria;p__Bacteroidetes;c__Bacteroidia;o__Bacteroidales;f__Rikenellaceae;g__Alistipes
OTU788	0	0.128093	0.025489	k__Bacteria;p__Actinobacteria;c__Actinobacteria;o__Micrococcales;f__Intrasporangiaceae;g__Ornithinimicrobium
OTU605	0.0931324	0.000742567	0.025489	k__Bacteria;p__Bacteroidetes;c__Flavobacteriia;o__Flavobacteriales;f__Flavobacteriaceae;g__Aequorivita
OTU447	0.0159087	0.077227	0.0266653	k__Bacteria;p__Actinobacteria;c__Actinobacteria;o__Micrococcales;f__Microbacteriaceae;g__Clavibacter
OTU253	0	0.0972763	0.0282075	k__Bacteria;p__Firmicutes;c__Clostridia;o__Clostridiales;f__Lachnospiraceae;g__NA
OTU56	0.596951	0.0853952	0.0346629	k__Bacteria;p__Proteobacteria;c__Gammaproteobacteria;o__Pseudomonadales;f__Moraxellaceae;g__Acinetobacter
OTU243	0.00592671	0.202721	0.0411191	k__Bacteria;p__Firmicutes;c__Clostridia;o__Clostridiales;f__Ruminococcaceae;g__Ruminococcaceae_UCG-005
Day 12
OTU11	0.637612	0	0.000111888	k__Bacteria;p__Proteobacteria;c__Gammaproteobacteria;o__Pasteurellales;f__Pasteurellaceae;g__Pasteurella
OTU446	0	0.157562	0.000122632	k__Bacteria;p__Firmicutes;c__Bacilli;o__Bacillales;f__Planococcaceae;g__Sporosarcina
OTU742	0	0.126959	0.0006616	k__Bacteria;p__Actinobacteria;c__Actinobacteria;o__Micrococcales;f__Micrococcaceae;g__Nesterenkonia
OTU622	0	0.0854473	0.000801998	k__Bacteria;p__Proteobacteria;c__Gammaproteobacteria;o__Pseudomonadales;f__Pseudomonadaceae;g__Pseudomonas
OTU25	0.566542	1.3511	0.00169605	k__Bacteria;p__Firmicutes;c__Bacilli;o__Bacillales;f__Staphylococcaceae;g__Jeotgalicoccus
OTU12	2.22042	0.0066661	0.00334396	k__Bacteria;p__Proteobacteria;c__Gammaproteobacteria;o__Pseudomonadales;f__Moraxellaceae;g__Moraxella
OTU9	5.84353	0.155441	0.00929515	k__Bacteria;p__Actinobacteria;c__Actinobacteria;o__Micrococcales;f__Microbacteriaceae;g__NA
OTU56	1.05856	0.218466	0.00966674	k__Bacteria;p__Proteobacteria;c__Gammaproteobacteria;o__Pseudomonadales;f__Moraxellaceae;g__Acinetobacter
Day 19
OTU25	0.877555	1.8496	0.00125336	k__Bacteria;p__Firmicutes;c__Bacilli;o__Bacillales;f__Staphylococcaceae;g__Jeotgalicoccus
OTU1333	0.0756886	0	0.00146428	k__Bacteria;p__Actinobacteria;c__Actinobacteria;o__Micrococcales;f__Sanguibacteraceae;g__Sanguibacter
OTU806	0.145755	0.00964683	0.00523767	k__Bacteria;p__Proteobacteria;c__Betaproteobacteria;o__Neisseriales;f__Neisseriaceae;g__Vitreoscilla
OTU174	0.0981789	0.508694	0.00956421	k__Bacteria;p__Firmicutes;c__Bacilli;o__Bacillales;f__Staphylococcaceae;g__Salinicoccus
OTU742	0.00194628	0.0877626	0.0181098	k__Bacteria;p__Actinobacteria;c__Actinobacteria;o__Micrococcales;f__Micrococcaceae;g__Nesterenkonia
OTU984	0.0397906	0	0.0305361	k__Bacteria;p__Tenericutes;c__Mollicutes;o__Mollicutes_RF9;f__NA;g__NA
OTU1887	0.0317892	0	0.0374039	k__Bacteria;p__Firmicutes;c__Clostridia;o__Clostridiales;f__Family_XI;g__Tissierella
OTU217	0.477271	0.0738806	0.0376853	k__Bacteria;p__Bacteroidetes;c__Flavobacteriia;o__Flavobacteriales;f__Flavobacteriaceae;g__Flavobacterium
OTU8	0.0339517	4.6813	0.0428076	k__Bacteria;p__Bacteroidetes;c__Sphingobacteriia;o__Sphingobacteriales;f__Filobacteriaceae;g__Filobacterium
Day 34
OTU25	0.936885	2.55905	3.10125e-05	k__Bacteria;p__Firmicutes;c__Bacilli;o__Bacillales;f__Staphylococcaceae;g__Jeotgalicoccus
OTU12	2.28168	0.00739431	0.00146675	k__Bacteria;p__Proteobacteria;c__Gammaproteobacteria;o__Pseudomonadales;f__Moraxellaceae;g__Moraxella
OTU56	1.19753	0.360164	0.00349703	k__Bacteria;p__Proteobacteria;c__Gammaproteobacteria;o__Pseudomonadales;f__Moraxellaceae;g__Acinetobacter
OTU934	0.127615	0	0.00448145	k__Bacteria;p__Proteobacteria;c__Gammaproteobacteria;o__Pseudomonadales;f__Pseudomonadaceae;g__Pseudomonas
OTU2135	0.0592496	0.000451186	0.0062131	k__Bacteria;p__Proteobacteria;c__Gammaproteobacteria;o__Aeromonadales;f__Aeromonadaceae;g__Aeromonas
OTU136	0.352649	0.0187939	0.00908268	k__Bacteria;p__Bacteroidetes;c__Bacteroidia;o__Bacteroidales;f__Prevotellaceae;g__Prevotella
OTU469	0.0999838	0	0.00927641	k__Bacteria;p__Firmicutes;c__Negativicutes;o__Selenomonadales;f__Acidaminococcaceae;g__Phascolarctobacterium
OTU382	0.195695	0.00523763	0.0148383	k__Bacteria;p__Firmicutes;c__Clostridia;o__Clostridiales;f__Lachnospiraceae;g__NA
OTU4	2.59445	0.0104753	0.0151507	k__Bacteria;p__Proteobacteria;c__Gammaproteobacteria;o__Pseudomonadales;f__Moraxellaceae;g__Moraxella
OTU3	1.18927	2.27621	0.0210738	k__Bacteria;p__Firmicutes;c__Clostridia;o__Clostridiales;f__Ruminococcaceae;g__Ruminococcaceae_UCG-005
OTU2157	0.0458615	0	0.0221996	k__Bacteria;p__Proteobacteria;c__Gammaproteobacteria;o__Oceanospirillales;f__Oceanospirillaceae;g__Oceanobacter
Table S4. Differentially abundant OTUs in the fecal microbiota following transport to the feedlot (d minus 5 vs. d 0). Values represent percent relative abundance for each OTU. FDR < 0.05.
Only OTUs with a relative abundance greater than 0.1% in one of the groups are displayed.
OTU ID	Day minus 5	Day 0		Taxonomy
Enriched at d 0
OTU122	0.0164272	0.476764	3.21016e-09	k__Bacteria;p__Bacteroidetes;c__Bacteroidia;o__Bacteroidales;f__Bacteroidales_S24-7_group;g__NA
OTU404	0.0252472	0.351967	2.04678e-08	k__Bacteria;p__Bacteroidetes;c__Bacteroidia;o__Bacteroidales;f__Bacteroidales_S24-7_group;g__NA
OTU370	0.0121275	0.131065	0.0095195	k__Bacteria;p__Bacteroidetes;c__Bacteroidia;o__Bacteroidales;f__Bacteroidales_S24-7_group;g__NA
OTU125	0.0614091	0.216863	0.00823387	k__Bacteria;p__Bacteroidetes;c__Bacteroidia;o__Bacteroidales;f__NA;g__NA
OTU192	0.0643858	0.147918	0.00989677	k__Bacteria;p__Bacteroidetes;c__Bacteroidia;o__Bacteroidales;f__Porphyromonadaceae;g__Barnesiella
OTU329	0.0509354	0.144714	0.000184462	k__Bacteria;p__Bacteroidetes;c__Bacteroidia;o__Bacteroidales;f__Porphyromonadaceae;g__Parabacteroides
OTU160	0.0859948	0.515902	1.39442e-05	k__Bacteria;p__Bacteroidetes;c__Bacteroidia;o__Bacteroidales;f__Prevotellaceae;g__Alloprevotella
OTU98	0.000661498	1.65997	4.96633e-30	k__Bacteria;p__Bacteroidetes;c__Bacteroidia;o__Bacteroidales;f__Prevotellaceae;g__Prevotella
OTU295	0.0616296	0.317146	0.00379948	k__Bacteria;p__Bacteroidetes;c__Bacteroidia;o__Bacteroidales;f__Prevotellaceae;g__Prevotellaceae_UCG-001
OTU203	0.190732	0.540833	0.00931625	k__Bacteria;p__Bacteroidetes;c__Bacteroidia;o__Bacteroidales;f__Prevotellaceae;g__Prevotellaceae_UCG-003
OTU54	0.00121275	2.31515	2.09297e-30	k__Bacteria;p__Bacteroidetes;c__Bacteroidia;o__Bacteroidales;f__Prevotellaceae;g__Prevotellaceae_YAB2003_group
OTU137	0.234391	0.806723	6.2417e-06	k__Bacteria;p__Bacteroidetes;c__Bacteroidia;o__Bacteroidales;f__Rikenellaceae;g__Rikenellaceae_RC9_gut_group
OTU45	0.150822	1.21217	1.31043e-05	k__Bacteria;p__Bacteroidetes;c__Bacteroidia;o__Bacteroidales;f__Rikenellaceae;g__Rikenellaceae_RC9_gut_group
OTU50	0.424682	1.7615	4.08154e-05	k__Bacteria;p__Bacteroidetes;c__Bacteroidia;o__Bacteroidales;f__Rikenellaceae;g__Rikenellaceae_RC9_gut_group
OTU78	0.0875383	0.858676	9.22204e-05	k__Bacteria;p__Bacteroidetes;c__Bacteroidia;o__Bacteroidales;f__Rikenellaceae;g__Rikenellaceae_RC9_gut_group
OTU380	0.0265702	0.348484	0.000134157	k__Bacteria;p__Bacteroidetes;c__Bacteroidia;o__Bacteroidales;f__Rikenellaceae;g__Rikenellaceae_RC9_gut_group
OTU328	0.011025	0.320767	0.000472999	k__Bacteria;p__Bacteroidetes;c__Bacteroidia;o__Bacteroidales;f__Rikenellaceae;g__Rikenellaceae_RC9_gut_group
OTU44	0.444968	1.37221	0.000478761	k__Bacteria;p__Bacteroidetes;c__Bacteroidia;o__Bacteroidales;f__Rikenellaceae;g__Rikenellaceae_RC9_gut_group
OTU37	0.405057	0.942802	0.00204976	k__Bacteria;p__Bacteroidetes;c__Bacteroidia;o__Bacteroidales;f__Rikenellaceae;g__Rikenellaceae_RC9_gut_group
OTU147	0.168572	0.621339	0.00226293	k__Bacteria;p__Bacteroidetes;c__Bacteroidia;o__Bacteroidales;f__Rikenellaceae;g__Rikenellaceae_RC9_gut_group
OTU167	0.0563376	0.439157	0.00226293	k__Bacteria;p__Bacteroidetes;c__Bacteroidia;o__Bacteroidales;f__Rikenellaceae;g__Rikenellaceae_RC9_gut_group
OTU239	0.0103635	0.1514	0.0095195	k__Bacteria;p__Bacteroidetes;c__Bacteroidia;o__Bacteroidales;f__Rikenellaceae;g__Rikenellaceae_RC9_gut_group
OTU486	0.0357209	0.208366	0.0178985	k__Bacteria;p__Bacteroidetes;c__Bacteroidia;o__Bacteroidales;f__Rikenellaceae;g__Rikenellaceae_RC9_gut_group
OTU80	0.291169	0.581365	0.0394576	k__Bacteria;p__Bacteroidetes;c__Bacteroidia;o__Bacteroidales;f__Rikenellaceae;g__Rikenellaceae_RC9_gut_group
OTU270	0.0495021	0.283718	0.0183241	k__Bacteria;p__Firmicutes;c__Clostridia;o__Clostridiales;f__Christensenellaceae;g__Christensenellaceae_R-7_group
OTU194	0.0346184	0.252937	0.0272107	k__Bacteria;p__Firmicutes;c__Clostridia;o__Clostridiales;f__Christensenellaceae;g__Christensenellaceae_R-7_group
OTU57	0.0401309	0.471332	7.16076e-12	k__Bacteria;p__Firmicutes;c__Clostridia;o__Clostridiales;f__Clostridiaceae_1;g__Clostridium
OTU33	0.0260189	1.79758	9.6382e-11	k__Bacteria;p__Firmicutes;c__Clostridia;o__Clostridiales;f__Clostridiaceae_1;g__Clostridium
OTU88	0.00826873	0.333303	4.2592e-07	k__Bacteria;p__Firmicutes;c__Clostridia;o__Clostridiales;f__Clostridiaceae_1;g__Clostridium
OTU251	0.0194039	0.461582	3.22889e-08	k__Bacteria;p__Firmicutes;c__Clostridia;o__Clostridiales;f__Lachnospiraceae;g__Coprococcus
OTU307	0.0228217	0.233298	7.10594e-05	k__Bacteria;p__Firmicutes;c__Clostridia;o__Clostridiales;f__Lachnospiraceae;g__Coprococcus
OTU34	0.0121275	0.495845	0.000137462	k__Bacteria;p__Firmicutes;c__Clostridia;o__Clostridiales;f__Lachnospiraceae;g__Coprococcus
OTU385	0.0248062	0.175496	1.63053e-06	k__Bacteria;p__Firmicutes;c__Clostridia;o__Clostridiales;f__Lachnospiraceae;g__Dorea
OTU141	0.0168682	0.322021	0.00157327	k__Bacteria;p__Firmicutes;c__Clostridia;o__Clostridiales;f__Lachnospiraceae;g__Lachnospiraceae_NK4A136_group
OTU606	0.001764	0.20767	4.64029e-13	k__Bacteria;p__Firmicutes;c__Clostridia;o__Clostridiales;f__Lachnospiraceae;g__NA
OTU102	0.305281	1.02623	0.00283073	k__Bacteria;p__Firmicutes;c__Clostridia;o__Clostridiales;f__Lachnospiraceae;g__NA
OTU289	0.0249164	0.269651	0.0370874	k__Bacteria;p__Firmicutes;c__Clostridia;o__Clostridiales;f__Lachnospiraceae;g__NA
OTU47	0	0.76271	2.55626e-22	k__Bacteria;p__Firmicutes;c__Clostridia;o__Clostridiales;f__Lachnospiraceae;g__Roseburia
OTU84	0.0945942	0.895725	0.000134324	k__Bacteria;p__Firmicutes;c__Clostridia;o__Clostridiales;f__Lachnospiraceae;g__Tyzzerella
OTU91	0.137371	0.473281	8.71449e-05	k__Bacteria;p__Firmicutes;c__Clostridia;o__Clostridiales;f__Peptostreptococcaceae;g__Paeniclostridium
OTU58	0.186212	0.540416	5.92694e-05	k__Bacteria;p__Firmicutes;c__Clostridia;o__Clostridiales;f__Peptostreptococcaceae;g__Romboutsia
OTU123	0.0299879	0.292911	1.34136e-12	k__Bacteria;p__Firmicutes;c__Clostridia;o__Clostridiales;f__Ruminococcaceae;g__NA
OTU300	0.0544633	0.190678	0.0490819	k__Bacteria;p__Firmicutes;c__Clostridia;o__Clostridiales;f__Ruminococcaceae;g__NA
OTU3	2.29154	4.35689	0.00175111	k__Bacteria;p__Firmicutes;c__Clostridia;o__Clostridiales;f__Ruminococcaceae;g__Ruminococcaceae_UCG-005
OTU15	0.69314	0.980826	0.015213	k__Bacteria;p__Firmicutes;c__Clostridia;o__Clostridiales;f__Ruminococcaceae;g__Ruminococcaceae_UCG-005
OTU166	0.0196244	0.388876	0.0178985	k__Bacteria;p__Firmicutes;c__Clostridia;o__Clostridiales;f__Ruminococcaceae;g__Ruminococcaceae_UCG-005
OTU13	0.559407	0.874136	0.0226405	k__Bacteria;p__Firmicutes;c__Clostridia;o__Clostridiales;f__Ruminococcaceae;g__Ruminococcaceae_UCG-005
OTU26	0.60042	0.882214	0.0400935	k__Bacteria;p__Firmicutes;c__Clostridia;o__Clostridiales;f__Ruminococcaceae;g__Ruminococcaceae_UCG-005
OTU144	0.0822463	0.533312	0.0101002	k__Bacteria;p__Firmicutes;c__Clostridia;o__Clostridiales;f__Ruminococcaceae;g__Ruminococcaceae_UCG-013
OTU162	0.0743083	0.395701	0.0298486	k__Bacteria;p__Firmicutes;c__Clostridia;o__Clostridiales;f__Ruminococcaceae;g__Ruminococcaceae_UCG-013
OTU168	0.00198449	0.363806	1.98174e-09	k__Bacteria;p__Firmicutes;c__Erysipelotrichia;o__Erysipelotrichales;f__Erysipelotrichaceae;g__Erysipelotrichaceae_UCG-004
OTU90	0.0996657	0.828312	9.02324e-16	k__Bacteria;p__Firmicutes;c__Erysipelotrichia;o__Erysipelotrichales;f__Erysipelotrichaceae;g__Turicibacter
OTU476	0.00672523	0.342217	4.02572e-16	k__Bacteria;p__Firmicutes;c__Negativicutes;o__Selenomonadales;f__Veillonellaceae;g__Selenomonas
OTU103	0.00551248	2.31724	2.91338e-31	k__Bacteria;p__Proteobacteria;c__Gammaproteobacteria;o__Enterobacteriales;f__Enterobacteriaceae;g__Escherichia/Shigella
OTU35	0.363052	2.8993	2.74347e-08	k__Bacteria;p__Spirochaetae;c__Spirochaetes;o__Spirochaetales;f__Spirochaetaceae;g__Treponema
Enriched at d minus 5
OTU208	0.648048	0.561169	0.0124476	k__Archaea;p__Euryarchaeota;c__Methanomicrobia;o__Methanomicrobiales;f__Methanocorpusculaceae;g__Methanocorpusculum
OTU944	0.152806	0	2.07091e-51	k__Archaea;p__Euryarchaeota;c__Thermoplasmata;o__Thermoplasmatales;f__Thermoplasmatales_Incertae_Sedis;g__NA
OTU719	0.181471	0	5.25147e-39	k__Archaea;p__Euryarchaeota;c__Thermoplasmata;o__Thermoplasmatales;f__Thermoplasmatales_Incertae_Sedis;g__NA
OTU457	0.242439	0.0545987	0.00107152	k__Bacteria;p__Bacteroidetes;c__Bacteroidia;o__Bacteroidales;f__Bacteroidaceae;g__Bacteroides
OTU240	0.301312	0.0675519	0.0105058	k__Bacteria;p__Bacteroidetes;c__Bacteroidia;o__Bacteroidales;f__Bacteroidaceae;g__Bacteroides
OTU51	0.767007	0.342217	0.0203345	k__Bacteria;p__Bacteroidetes;c__Bacteroidia;o__Bacteroidales;f__Bacteroidaceae;g__Bacteroides
OTU216	1.03602	0.065602	3.00308e-06	k__Bacteria;p__Bacteroidetes;c__Bacteroidia;o__Bacteroidales;f__Bacteroidales_Incertae_Sedis;g__Phocaeicola
OTU39	0.874721	0.1514	9.34436e-06	k__Bacteria;p__Bacteroidetes;c__Bacteroidia;o__Bacteroidales;f__Bacteroidales_Incertae_Sedis;g__Phocaeicola
OTU159	0.705267	0.0736804	0.000273049	k__Bacteria;p__Bacteroidetes;c__Bacteroidia;o__Bacteroidales;f__Bacteroidales_Incertae_Sedis;g__Phocaeicola
OTU299	0.460954	0.0867729	0.00112279	k__Bacteria;p__Bacteroidetes;c__Bacteroidia;o__Bacteroidales;f__Bacteroidales_Incertae_Sedis;g__Phocaeicola
OTU230	0.475838	0.0434561	0.00341816	k__Bacteria;p__Bacteroidetes;c__Bacteroidia;o__Bacteroidales;f__Bacteroidales_Incertae_Sedis;g__Phocaeicola
OTU884	0.150601	0.0115604	0.00374635	k__Bacteria;p__Bacteroidetes;c__Bacteroidia;o__Bacteroidales;f__Bacteroidales_Incertae_Sedis;g__Phocaeicola
OTU518	0.277057	0.0377455	0.000438928	k__Bacteria;p__Bacteroidetes;c__Bacteroidia;o__Bacteroidales;f__Bacteroidales_UCG-001;g__NA
OTU551	0.280255	0.023678	1.124e-08	k__Bacteria;p__Bacteroidetes;c__Bacteroidia;o__Bacteroidales;f__NA;g__NA
OTU1011	0.120282	0.00654627	5.8787e-06	k__Bacteria;p__Bacteroidetes;c__Bacteroidia;o__Bacteroidales;f__Porphyromonadaceae;g__NA
OTU283	0.46823	0.0747946	0.00245754	k__Bacteria;p__Bacteroidetes;c__Bacteroidia;o__Bacteroidales;f__Porphyromonadaceae;g__NA
OTU74	0.350043	0.0594736	0.00752113	k__Bacteria;p__Bacteroidetes;c__Bacteroidia;o__Bacteroidales;f__Prevotellaceae;g__Alloprevotella
OTU32	2.74643	0.335392	1.93108e-08	k__Bacteria;p__Bacteroidetes;c__Bacteroidia;o__Bacteroidales;f__Prevotellaceae;g__Prevotellaceae_UCG-004
OTU1007	0.134835	0.00487488	1.73517e-05	k__Bacteria;p__Bacteroidetes;c__Bacteroidia;o__Bacteroidales;f__Prevotellaceae;g__Prevotellaceae_UCG-004
OTU320	0.186322	0.0389991	0.000296252	k__Bacteria;p__Bacteroidetes;c__Bacteroidia;o__Bacteroidales;f__Prevotellaceae;g__Prevotellaceae_UCG-004
OTU440	0.199442	0.0224245	1.04903e-05	k__Bacteria;p__Bacteroidetes;c__Bacteroidia;o__Bacteroidales;f__Rikenellaceae;g__Alistipes
OTU30	1.91129	0.538883	0.00173681	k__Bacteria;p__Bacteroidetes;c__Bacteroidia;o__Bacteroidales;f__Rikenellaceae;g__Alistipes
OTU419	0.118298	0.0323135	0.0263249	k__Bacteria;p__Bacteroidetes;c__Bacteroidia;o__Bacteroidales;f__Rikenellaceae;g__Alistipes
OTU371	0.203962	0.0944334	0.0465315	k__Bacteria;p__Bacteroidetes;c__Bacteroidia;o__Bacteroidales;f__Rikenellaceae;g__Alistipes
OTU702	0.225571	0.00306421	7.14558e-33	k__Bacteria;p__Bacteroidetes;c__Bacteroidia;o__Bacteroidales;f__Rikenellaceae;g__dgA-11_gut_group
OTU1103	0.113998	0	4.83246e-12	k__Bacteria;p__Bacteroidetes;c__Bacteroidia;o__Bacteroidales;f__Rikenellaceae;g__dgA-11_gut_group
OTU285	0.526663	0.0686662	5.83469e-06	k__Bacteria;p__Bacteroidetes;c__Bacteroidia;o__Bacteroidales;f__Rikenellaceae;g__dgA-11_gut_group
OTU861	0.160744	0.00849622	0.000180914	k__Bacteria;p__Bacteroidetes;c__Bacteroidia;o__Bacteroidales;f__Rikenellaceae;g__Rikenellaceae_RC9_gut_group
OTU379	0.385433	0.0994476	0.0173255	k__Bacteria;p__Bacteroidetes;c__Bacteroidia;o__Bacteroidales;f__Rikenellaceae;g__Rikenellaceae_RC9_gut_group
OTU471	0.342546	0.0047356	4.4101e-49	k__Bacteria;p__Cyanobacteria;c__Melainabacteria;o__Gastranaerophilales;f__NA;g__NA
OTU267	0.535152	0.0094712	3.12604e-25	k__Bacteria;p__Cyanobacteria;c__Melainabacteria;o__Gastranaerophilales;f__NA;g__NA
OTU413	0.391386	0.00738197	2.05273e-19	k__Bacteria;p__Cyanobacteria;c__Melainabacteria;o__Gastranaerophilales;f__NA;g__NA
OTU1149	0.103855	0.00571058	4.08154e-05	k__Bacteria;p__Cyanobacteria;c__Melainabacteria;o__Gastranaerophilales;f__NA;g__NA
OTU1002	0.121716	0.00487488	1.0317e-06	k__Bacteria;p__Fibrobacteres;c__Fibrobacteria;o__Fibrobacterales;f__Fibrobacteraceae;g__Fibrobacter
OTU793	0.193929	0.00222852	2.35588e-59	k__Bacteria;p__Firmicutes;c__Clostridia;o__Clostridiales;f__Clostridiales_vadinBB60_group;g__NA
OTU1041	0.131087	0	1.34136e-12	k__Bacteria;p__Firmicutes;c__Clostridia;o__Clostridiales;f__Clostridiales_vadinBB60_group;g__NA
OTU490	0.139025	0.0207531	6.20897e-09	k__Bacteria;p__Firmicutes;c__Clostridia;o__Clostridiales;f__Clostridiales_vadinBB60_group;g__NA
OTU749	0.132851	0.00779981	0.000733725	k__Bacteria;p__Firmicutes;c__Clostridia;o__Clostridiales;f__Clostridiales_vadinBB60_group;g__NA
OTU401	0.156775	0.0160175	6.8219e-09	k__Bacteria;p__Firmicutes;c__Clostridia;o__Clostridiales;f__Family_XIII;g__Anaerovorax
OTU186	0.194811	0.0540416	0.00317593	k__Bacteria;p__Firmicutes;c__Clostridia;o__Clostridiales;f__Family_XIII;g__Family_XIII_AD3011_group
OTU441	0.184668	0.0242351	0.000261372	k__Bacteria;p__Firmicutes;c__Clostridia;o__Clostridiales;f__Lachnospiraceae;g__Lachnoclostridium
OTU212	0.297343	0.025628	6.06604e-07	k__Bacteria;p__Firmicutes;c__Clostridia;o__Clostridiales;f__Lachnospiraceae;g__Lachnospiraceae_FCS020_group
OTU914	0.121716	0	4.02572e-16	k__Bacteria;p__Firmicutes;c__Clostridia;o__Clostridiales;f__Lachnospiraceae;g__NA
OTU71	0.0607476	0.552255	0.000239348	k__Bacteria;p__Firmicutes;c__Clostridia;o__Clostridiales;f__Lachnospiraceae;g__NA
OTU593	0.208262	0	1.64662e-64	k__Bacteria;p__Firmicutes;c__Clostridia;o__Clostridiales;f__NA;g__NA
OTU565	0.173974	0	1.71866e-29	k__Bacteria;p__Firmicutes;c__Clostridia;o__Clostridiales;f__NA;g__NA
OTU269	0.524127	0.0380241	2.06357e-15	k__Bacteria;p__Firmicutes;c__Clostridia;o__Clostridiales;f__Peptococcaceae;g__NA
OTU534	0.217082	0.0161568	7.74468e-07	k__Bacteria;p__Firmicutes;c__Clostridia;o__Clostridiales;f__Ruminococcaceae;g__Flavonifractor
OTU532	0.161957	0	9.16227e-26	k__Bacteria;p__Firmicutes;c__Clostridia;o__Clostridiales;f__Ruminococcaceae;g__NA
OTU811	0.127008	0.0149032	0.0071772	k__Bacteria;p__Firmicutes;c__Clostridia;o__Clostridiales;f__Ruminococcaceae;g__NA
OTU774	0.145309	0.00891407	2.56982e-09	k__Bacteria;p__Firmicutes;c__Clostridia;o__Clostridiales;f__Ruminococcaceae;g__Oscillibacter
OTU530	0.313109	0	1.03538e-12	k__Bacteria;p__Firmicutes;c__Clostridia;o__Clostridiales;f__Ruminococcaceae;g__Ruminococcaceae_UCG-005
OTU834	0.113667	0.00849622	2.64912e-09	k__Bacteria;p__Firmicutes;c__Clostridia;o__Clostridiales;f__Ruminococcaceae;g__Ruminococcaceae_UCG-009
OTU595	0.200765	0.0289707	0.0100344	k__Bacteria;p__Firmicutes;c__Clostridia;o__Clostridiales;f__Ruminococcaceae;g__Ruminococcaceae_UCG-009
OTU657	0.193047	0	8.80245e-63	k__Bacteria;p__Firmicutes;c__Clostridia;o__Clostridiales;f__Ruminococcaceae;g__Ruminococcaceae_UCG-010
OTU728	0.142443	0	1.12769e-50	k__Bacteria;p__Firmicutes;c__Clostridia;o__Clostridiales;f__Ruminococcaceae;g__Ruminococcaceae_UCG-010
OTU483	0.239683	0	3.36314e-40	k__Bacteria;p__Firmicutes;c__Clostridia;o__Clostridiales;f__Ruminococcaceae;g__Ruminococcaceae_UCG-010
OTU581	0.213333	0	1.32096e-31	k__Bacteria;p__Firmicutes;c__Clostridia;o__Clostridiales;f__Ruminococcaceae;g__Ruminococcaceae_UCG-010
OTU585	0.256661	0	2.93286e-29	k__Bacteria;p__Firmicutes;c__Clostridia;o__Clostridiales;f__Ruminococcaceae;g__Ruminococcaceae_UCG-010
OTU912	0.138584	0	3.7806e-28	k__Bacteria;p__Firmicutes;c__Clostridia;o__Clostridiales;f__Ruminococcaceae;g__Ruminococcaceae_UCG-010
OTU888	0.104958	0.00306421	4.81211e-26	k__Bacteria;p__Firmicutes;c__Clostridia;o__Clostridiales;f__Ruminococcaceae;g__Ruminococcaceae_UCG-010
OTU344	0.273419	0	1.71048e-16	k__Bacteria;p__Firmicutes;c__Clostridia;o__Clostridiales;f__Ruminococcaceae;g__Ruminococcaceae_UCG-010
OTU277	0.200544	0.00487488	2.13708e-14	k__Bacteria;p__Firmicutes;c__Clostridia;o__Clostridiales;f__Ruminococcaceae;g__Ruminococcaceae_UCG-010
OTU644	0.109368	0	5.54734e-11	k__Bacteria;p__Firmicutes;c__Clostridia;o__Clostridiales;f__Ruminococcaceae;g__Ruminococcaceae_UCG-010
OTU433	0.26041	0.0151818	1.15791e-09	k__Bacteria;p__Firmicutes;c__Clostridia;o__Clostridiales;f__Ruminococcaceae;g__Ruminococcaceae_UCG-010
OTU178	0.430966	0.0210316	3.59776e-09	k__Bacteria;p__Firmicutes;c__Clostridia;o__Clostridiales;f__Ruminococcaceae;g__Ruminococcaceae_UCG-010
OTU765	0.191834	0.0023678	8.54444e-09	k__Bacteria;p__Firmicutes;c__Clostridia;o__Clostridiales;f__Ruminococcaceae;g__Ruminococcaceae_UCG-010
OTU173	0.144978	0.00153211	5.43507e-08	k__Bacteria;p__Firmicutes;c__Clostridia;o__Clostridiales;f__Ruminococcaceae;g__Ruminococcaceae_UCG-010
OTU346	0.506708	0.0370491	7.79897e-08	k__Bacteria;p__Firmicutes;c__Clostridia;o__Clostridiales;f__Ruminococcaceae;g__Ruminococcaceae_UCG-010
OTU428	0.285767	0.00529273	1.66226e-07	k__Bacteria;p__Firmicutes;c__Clostridia;o__Clostridiales;f__Ruminococcaceae;g__Ruminococcaceae_UCG-010
OTU340	0.227004	0.016296	3.44211e-07	k__Bacteria;p__Firmicutes;c__Clostridia;o__Clostridiales;f__Ruminococcaceae;g__Ruminococcaceae_UCG-010
OTU1012	0.135607	0.00278565	7.45503e-06	k__Bacteria;p__Firmicutes;c__Clostridia;o__Clostridiales;f__Ruminococcaceae;g__Ruminococcaceae_UCG-010
OTU438	0.18996	0.00654627	1.47391e-05	k__Bacteria;p__Firmicutes;c__Clostridia;o__Clostridiales;f__Ruminococcaceae;g__Ruminococcaceae_UCG-010
OTU520	0.101319	0.00766053	5.94208e-05	k__Bacteria;p__Firmicutes;c__Clostridia;o__Clostridiales;f__Ruminococcaceae;g__Ruminococcaceae_UCG-010
OTU1020	0.123039	0.00752125	0.000207671	k__Bacteria;p__Firmicutes;c__Clostridia;o__Clostridiales;f__Ruminococcaceae;g__Ruminococcaceae_UCG-010
OTU596	0.237809	0.0263244	0.000231511	k__Bacteria;p__Firmicutes;c__Clostridia;o__Clostridiales;f__Ruminococcaceae;g__Ruminococcaceae_UCG-010
OTU924	0.110029	0.0110033	0.000804703	k__Bacteria;p__Firmicutes;c__Clostridia;o__Clostridiales;f__Ruminococcaceae;g__Ruminococcaceae_UCG-010
OTU398	0.208703	0.0274386	0.00200906	k__Bacteria;p__Firmicutes;c__Clostridia;o__Clostridiales;f__Ruminococcaceae;g__Ruminococcaceae_UCG-010
OTU692	0.203521	0.0114212	0.00231851	k__Bacteria;p__Firmicutes;c__Clostridia;o__Clostridiales;f__Ruminococcaceae;g__Ruminococcaceae_UCG-010
OTU620	0.211569	0.012814	0.00322364	k__Bacteria;p__Firmicutes;c__Clostridia;o__Clostridiales;f__Ruminococcaceae;g__Ruminococcaceae_UCG-010
OTU96	0.338577	0.120479	0.00392303	k__Bacteria;p__Firmicutes;c__Clostridia;o__Clostridiales;f__Ruminococcaceae;g__Ruminococcaceae_UCG-010
OTU1100	0.109147	0.00863551	0.00419638	k__Bacteria;p__Firmicutes;c__Clostridia;o__Clostridiales;f__Ruminococcaceae;g__Ruminococcaceae_UCG-010
OTU286	0.255228	0.033567	0.00563627	k__Bacteria;p__Firmicutes;c__Clostridia;o__Clostridiales;f__Ruminococcaceae;g__Ruminococcaceae_UCG-010
OTU176	0.556099	0.157807	0.013271	k__Bacteria;p__Firmicutes;c__Clostridia;o__Clostridiales;f__Ruminococcaceae;g__Ruminococcaceae_UCG-010
OTU164	0.313771	0.216584	0.0218346	k__Bacteria;p__Firmicutes;c__Clostridia;o__Clostridiales;f__Ruminococcaceae;g__Ruminococcaceae_UCG-010
OTU516	0.155452	0.0296671	0.0364521	k__Bacteria;p__Firmicutes;c__Clostridia;o__Clostridiales;f__Ruminococcaceae;g__Ruminococcaceae_UCG-010
OTU794	0.130977	0.0114212	0.00388379	k__Bacteria;p__Firmicutes;c__Clostridia;o__Clostridiales;f__Ruminococcaceae;g__Ruminococcaceae_UCG-013
OTU1147	0.118408	0	8.01506e-16	k__Bacteria;p__Lentisphaerae;c__Lentisphaeria;o__Victivallales;f__Victivallaceae;g__NA
OTU99	0.434604	0.143739	0.00116084	k__Bacteria;p__Proteobacteria;c__Betaproteobacteria;o__Burkholderiales;f__Alcaligenaceae;g__Sutterella
OTU143	1.02742	0.0391383	1.21605e-24	k__Bacteria;p__Proteobacteria;c__Deltaproteobacteria;o__Desulfovibrionales;f__Desulfovibrionaceae;g__Desulfovibrio
OTU338	0.228768	0.00821766	6.9956e-13	k__Bacteria;p__Proteobacteria;c__Epsilonproteobacteria;o__Campylobacterales;f__Campylobacteraceae;g__Campylobacter
OTU638	0.212672	0.016296	1.11402e-06	k__Bacteria;p__Spirochaetae;c__Spirochaetes;o__Spirochaetales;f__Spirochaetaceae;g__M2PT2-76_termite_group
OTU528	0.26923	0.0103069	2.01357e-10	k__Bacteria;p__Spirochaetae;c__Spirochaetes;o__Spirochaetales;f__Spirochaetaceae;g__Treponema
OTU853	0.173202	0.0125354	0.00510214	k__Bacteria;p__Spirochaetae;c__Spirochaetes;o__Spirochaetales;f__Spirochaetaceae;g__Treponema
OTU456	0.436479	0	4.9609e-111	k__Bacteria;p__Verrucomicrobia;c__Opitutae;o__RS-B22;f__NA;g__NA
OTU181	0.644961	0.0295279	0.00011003	k__Bacteria;p__Verrucomicrobia;c__Verrucomicrobiae;o__Verrucomicrobiales;f__Verrucomicrobiaceae;g__Akkermansia
OTU113	0.559517	0.0997262	0.00101355	k__Bacteria;p__Verrucomicrobia;c__Verrucomicrobiae;o__Verrucomicrobiales;f__Verrucomicrobiaceae;g__Akkermansia
OTU455	0.405498	0	2.5069e-62	k__Bacteria;p__Verrucomicrobia;c__WCHB1-41;o__NA;f__NA;g__NA
OTU1075	0.121164	0	3.65787e-21	k__Bacteria;p__Verrucomicrobia;c__WCHB1-41;o__NA;f__NA;g__NA
OTU519	0.311235	0.00571058	4.94615e-16	k__Bacteria;p__Verrucomicrobia;c__WCHB1-41;o__NA;f__NA;g__NA
Table S5. Differentially abundant OTUs in the fecal microbiota between the oxytetracycline-treated and control cattle. Values represent percent relative abundance for each OTU. False discovery rate (FDR) < 0.05.
OTU ID	Control	Oxytetracycline		Taxonomy
Day 0
OTU208	0.0034829	1.49584	0.0131001	k__Archaea;p__Euryarchaeota;c__Methanomicrobia;o__Methanomicrobiales;f__Methanocorpusculaceae;g__Methanocorpusculum
OTU488	0.434589	0.0655516	0.0086426	k__Bacteria;p__Firmicutes;c__Clostridia;o__Clostridiales;f__Lachnospiraceae;g__NA
OTU865	0.037925	0.122222	0.0433486	k__Bacteria;p__Bacteroidetes;c__Bacteroidia;o__Bacteroidales;f__Rikenellaceae;g__Rikenellaceae_RC9_gut_group
Day 2
OTU74	2.49134	0	4.135e-45	k__Bacteria;p__Bacteroidetes;c__Bacteroidia;o__Bacteroidales;f__Prevotellaceae;g__Alloprevotella
OTU78	0.553878	0	9.37267e-10	k__Bacteria;p__Bacteroidetes;c__Bacteroidia;o__Bacteroidales;f__Rikenellaceae;g__Rikenellaceae_RC9_gut_group
OTU117	0.251713	0	1.00618e-08	k__Bacteria;p__Bacteroidetes;c__Bacteroidia;o__Bacteroidales;f__Bacteroidaceae;g__Bacteroides
OTU143	0.245059	0	9.98307e-08	k__Bacteria;p__Proteobacteria;c__Deltaproteobacteria;o__Desulfovibrionales;f__Desulfovibrionaceae;g__Desulfovibrio
OTU109	0.474595	0	1.30666e-07	k__Bacteria;p__Bacteroidetes;c__Bacteroidia;o__Bacteroidales;f__Bacteroidales_RF16_group;g__NA
OTU35	0.409726	0	4.65732e-06	k__Bacteria;p__Spirochaetae;c__Spirochaetes;o__Spirochaetales;f__Spirochaetaceae;g__Treponema
OTU160	0.516454	0.00102037	2.36384e-05	k__Bacteria;p__Bacteroidetes;c__Bacteroidia;o__Bacteroidales;f__Prevotellaceae;g__Alloprevotella
OTU295	0.348184	0	2.42678e-05	k__Bacteria;p__Bacteroidetes;c__Bacteroidia;o__Bacteroidales;f__Prevotellaceae;g__Prevotellaceae_UCG-001
OTU502	0.137777	0	2.61577e-05	k__Bacteria;p__Bacteroidetes;c__Bacteroidia;o__Bacteroidales;f__Porphyromonadaceae;g__Barnesiella
OTU60	0.6692	0	0.000603105	k__Bacteria;p__Bacteroidetes;c__Bacteroidia;o__Bacteroidales;f__Bacteroidales_RF16_group;g__NA
OTU677	0.115322	0	0.00147737	k__Bacteria;p__Bacteroidetes;c__Bacteroidia;o__Bacteroidales;f__Bacteroidales_S24-7_group;g__NA
OTU306	0	0.186388	0.00158271	k__Bacteria;p__Firmicutes;c__Clostridia;o__Clostridiales;f__Clostridiales_vadinBB60_group;g__NA
OTU223	0.395588	0	0.00209931	k__Bacteria;p__Bacteroidetes;c__Bacteroidia;o__Bacteroidales;f__Bacteroidales_RF16_group;g__NA
OTU760	0.202091	0	0.00867451	k__Bacteria;p__Bacteroidetes;c__Bacteroidia;o__Bacteroidales;f__Rikenellaceae;g__Alistipes
OTU53	0.0227317	0.79215	0.00900719	k__Bacteria;p__Bacteroidetes;c__Bacteroidia;o__Bacteroidales;f__Rikenellaceae;g__Alistipes
OTU377	0.223436	0.0129247	0.0121188	k__Bacteria;p__Firmicutes;c__Clostridia;o__Clostridiales;f__Ruminococcaceae;g__NA
OTU298	0.151915	0	0.0154621	k__Bacteria;p__Bacteroidetes;c__Bacteroidia;o__Bacteroidales;f__Rikenellaceae;g__Rikenellaceae_RC9_gut_group
OTU681	0.0790067	0	0.0175417	k__Bacteria;p__Bacteroidetes;c__Bacteroidia;o__Bacteroidales;f__Prevotellaceae;g__NA
OTU99	1.07532	0.0775484	0.0175417	k__Bacteria;p__Proteobacteria;c__Betaproteobacteria;o__Burkholderiales;f__Alcaligenaceae;g__Sutterella
OTU404	0.116431	0	0.017641	k__Bacteria;p__Bacteroidetes;c__Bacteroidia;o__Bacteroidales;f__Bacteroidales_S24-7_group;g__NA
OTU399	0.139163	0.0731268	0.0184861	k__Bacteria;p__Firmicutes;c__Clostridia;o__Clostridiales;f__Lachnospiraceae;g__NA
OTU507	0.182408	0.000680249	0.0221996	k__Bacteria;p__Firmicutes;c__Erysipelotrichia;o__Erysipelotrichales;f__Erysipelotrichaceae;g__NA
OTU368	0.113104	0	0.0248673	k__Bacteria;p__Bacteroidetes;c__Flavobacteriia;o__Flavobacteriales;f__Cryomorphaceae;g__NA
OTU45	0.558314	0	0.0252166	k__Bacteria;p__Bacteroidetes;c__Bacteroidia;o__Bacteroidales;f__Rikenellaceae;g__Rikenellaceae_RC9_gut_group
OTU188	0.235634	0.0122445	0.0269659	k__Bacteria;p__Tenericutes;c__Mollicutes;o__EMP-G18;f__NA;g__NA
OTU550	0.232307	0	0.0284446	k__Bacteria;p__Bacteroidetes;c__Bacteroidia;o__Bacteroidales;f__Rikenellaceae;g__Rikenellaceae_RC9_gut_group
OTU703	0.0864915	0	0.0333453	k__Bacteria;p__Firmicutes;c__Clostridia;o__Clostridiales;f__Christensenellaceae;g__Christensenellaceae_R-7_group
OTU150	0.446873	0.0193871	0.0383331	k__Bacteria;p__Bacteroidetes;c__Bacteroidia;o__Bacteroidales;f__Prevotellaceae;g__Prevotellaceae_YAB2003_group
OTU649	0.0471268	0	0.0446986	k__Bacteria;p__Bacteroidetes;c__Bacteroidia;o__Bacteroidales;f__Prevotellaceae;g__Prevotellaceae_UCG-003
Day 5
OTU177	0	0.755666	2.06031e-05	k__Bacteria;p__Firmicutes;c__Clostridia;o__Clostridiales;f__Ruminococcaceae;g__NA
OTU45	0.405575	0.281843	0.00135766	k__Bacteria;p__Bacteroidetes;c__Bacteroidia;o__Bacteroidales;f__Rikenellaceae;g__Rikenellaceae_RC9_gut_group
OTU99	1.18591	0.0776089	0.0064506	k__Bacteria;p__Proteobacteria;c__Betaproteobacteria;o__Burkholderiales;f__Alcaligenaceae;g__Sutterella
OTU60	0.755814	0	0.0064506	k__Bacteria;p__Bacteroidetes;c__Bacteroidia;o__Bacteroidales;f__Bacteroidales_RF16_group;g__NA
OTU734	0.193178	0.0560715	0.00908268	k__Bacteria;p__Tenericutes;c__Mollicutes;o__Anaeroplasmatales;f__Anaeroplasmataceae;g__Anaeroplasma
OTU526	0.274028	0.0438175	0.0148383	k__Bacteria;p__Firmicutes;c__Clostridia;o__Clostridiales;f__Clostridiales_vadinBB60_group;g__NA
OTU463	0.0901277	0.107314	0.0432069	k__Bacteria;p__Bacteroidetes;c__Bacteroidia;o__Bacteroidales;f__Bacteroidales_S24-7_group;g__NA
Day 12
OTU902	0	0.215412	0.00990144	k__Bacteria;p__Bacteroidetes;c__Bacteroidia;o__Bacteroidales;f__Prevotellaceae;g__Prevotellaceae_UCG-001
OTU465	0.123295	0	0.0160076	k__Bacteria;p__Firmicutes;c__Clostridia;o__Clostridiales;f__Ruminococcaceae;g__Ruminococcaceae_UCG-010
OTU1323	0	0.0497974	0.0204181	k__Bacteria;p__Bacteroidetes;c__Bacteroidia;o__Bacteroidales;f__Rikenellaceae;g__Alistipes
OTU437	0.0309017	0.53834	0.04673	k__Bacteria;p__Bacteroidetes;c__Bacteroidia;o__Bacteroidales;f__Rikenellaceae;g__Rikenellaceae_RC9_gut_group
OTU193	2.43936	0.00226352	0.0486931	k__Bacteria;p__Bacteroidetes;c__Bacteroidia;o__Bacteroidales;f__Rikenellaceae;g__Rikenellaceae_RC9_gut_group
Day 19
OTU1057	0	0.099272	0.0145782	k__Bacteria;p__Firmicutes;c__Clostridia;o__Clostridiales;f__Ruminococcaceae;g__Ruminococcaceae_UCG-010
OTU1833	0	0.0529451	0.0186066	k__Bacteria;p__Firmicutes;c__Clostridia;o__Clostridiales;f__Ruminococcaceae;g__Ruminococcaceae_UCG-013
OTU1153	0.00580755	0.0757409	0.0455702	k__Bacteria;p__Firmicutes;c__Clostridia;o__Clostridiales;f__Ruminococcaceae;g__Ruminococcaceae_UCG-010
Day 34
OTU387	0.167127	0.116602	0.0379749	k__Bacteria;p__Bacteroidetes;c__Bacteroidia;o__Bacteroidales;f__Prevotellaceae;g__Prevotella
Table S6. Differentially abundant OTUs in the fecal microbiota between the tulathromycin-treated and control cattle. Values represent percent relative abundance for each OTU. False discovery rate (FDR) < 0.05.
OTU ID	Control	Tulathromycin		Taxonomy
Day 0
OTU79	0.0197365	1.00132	0.000105959	k__Bacteria;p__Firmicutes;c__Clostridia;o__Clostridiales;f__Lachnospiraceae;g__NA
OTU312	0	0.155083	0.00770264	k__Bacteria;p__Bacteroidetes;c__Bacteroidia;o__Bacteroidales;f__Rikenellaceae;g__Alistipes
OTU1036	0	0.171219	0.0103923	k__Bacteria;p__Bacteroidetes;c__Bacteroidia;o__Bacteroidales;f__Bacteroidales_S24-7_group;g__NA
OTU2190	0.0630793	0.0431372	0.0251004	k__Bacteria;p__Firmicutes;c__Clostridia;o__Clostridiales;f__Lachnospiraceae;g__Oribacterium
OTU334	0.0224454	0.245175	0.0443438	k__Bacteria;p__Bacteroidetes;c__Bacteroidia;o__Bacteroidales;f__Rikenellaceae;g__Rikenellaceae_RC9_gut_group
Day 2
OTU74	2.49134	0	5.64841e-47	k__Bacteria;p__Bacteroidetes;c__Bacteroidia;o__Bacteroidales;f__Prevotellaceae;g__Alloprevotella
OTU109	0.474595	0	1.58402e-08	k__Bacteria;p__Bacteroidetes;c__Bacteroidia;o__Bacteroidales;f__Bacteroidales_RF16_group;g__NA
OTU550	0.232307	0	6.2025e-07	k__Bacteria;p__Bacteroidetes;c__Bacteroidia;o__Bacteroidales;f__Rikenellaceae;g__Rikenellaceae_RC9_gut_group
OTU97	1.35531	0.00400131	7.52176e-06	k__Bacteria;p__Bacteroidetes;c__Bacteroidia;o__Bacteroidales;f__Rikenellaceae;g__Alistipes
OTU184	0.379786	0	0.000109765	k__Bacteria;p__Firmicutes;c__Clostridia;o__Clostridiales;f__Clostridiales_vadinBB60_group;g__NA
OTU481	0.173537	0	0.000131631	k__Bacteria;p__Bacteroidetes;c__Bacteroidia;o__Bacteroidales;f__Rikenellaceae;g__Rikenellaceae_RC9_gut_group
OTU35	0.409726	0.00307793	0.000430911	k__Bacteria;p__Spirochaetae;c__Spirochaetes;o__Spirochaetales;f__Spirochaetaceae;g__Treponema
OTU122	0.446596	0.00677144	0.000599575	k__Bacteria;p__Bacteroidetes;c__Bacteroidia;o__Bacteroidales;f__Bacteroidales_S24-7_group;g__NA
OTU157	0.760127	0	0.00095293	k__Bacteria;p__Bacteroidetes;c__Bacteroidia;o__Bacteroidales;f__Rikenellaceae;g__Alistipes
OTU681	0.0790067	0	0.00368073	k__Bacteria;p__Bacteroidetes;c__Bacteroidia;o__Bacteroidales;f__Prevotellaceae;g__NA
OTU368	0.113104	0.000615585	0.00734336	k__Bacteria;p__Bacteroidetes;c__Flavobacteriia;o__Flavobacteriales;f__Cryomorphaceae;g__NA
OTU548	0.0953624	0	0.00788977	k__Bacteria;p__Firmicutes;c__Clostridia;o__Clostridiales;f__Lachnospiraceae;g__Lachnospiraceae_UCG-004
OTU584	0.0912042	0	0.00908268	k__Bacteria;p__Bacteroidetes;c__Bacteroidia;o__Bacteroidales;f__Prevotellaceae;g__NA
OTU295	0.348184	0.00646365	0.0111972	k__Bacteria;p__Bacteroidetes;c__Bacteroidia;o__Bacteroidales;f__Prevotellaceae;g__Prevotellaceae_UCG-001
OTU99	1.07532	0.622049	0.0133656	k__Bacteria;p__Proteobacteria;c__Betaproteobacteria;o__Burkholderiales;f__Alcaligenaceae;g__Sutterella
OTU160	0.516454	0.0215455	0.0204181	k__Bacteria;p__Bacteroidetes;c__Bacteroidia;o__Bacteroidales;f__Prevotellaceae;g__Alloprevotella
OTU117	0.251713	0.017852	0.0221996	k__Bacteria;p__Bacteroidetes;c__Bacteroidia;o__Bacteroidales;f__Bacteroidaceae;g__Bacteroides
OTU760	0.202091	0	0.0243726	k__Bacteria;p__Bacteroidetes;c__Bacteroidia;o__Bacteroidales;f__Rikenellaceae;g__Alistipes
OTU170	0.440497	0.0246234	0.0446986	k__Bacteria;p__Bacteroidetes;c__Bacteroidia;o__Bacteroidales;f__Rikenellaceae;g__Rikenellaceae_RC9_gut_group
OTU821	0.0543344	0	0.0455413	k__Bacteria;p__Spirochaetae;c__Spirochaetes;o__Spirochaetales;f__Spirochaetaceae;g__Treponema
OTU60	0.6692	0.0437066	0.0486931	k__Bacteria;p__Bacteroidetes;c__Bacteroidia;o__Bacteroidales;f__Bacteroidales_RF16_group;g__NA
Day 5
OTU39	0.0921158	3.43581	0.00146428	k__Bacteria;p__Bacteroidetes;c__Bacteroidia;o__Bacteroidales;f__Bacteroidales_Incertae_Sedis;g__Phocaeicola
OTU260	0	0.211804	0.00301612	k__Bacteria;p__Bacteroidetes;c__Bacteroidia;o__Bacteroidales;f__Rikenellaceae;g__Alistipes
OTU567	0.354215	0.0116492	0.0067181	k__Bacteria;p__Bacteroidetes;c__Bacteroidia;o__Bacteroidales;f__Bacteroidaceae;g__Bacteroides
OTU307	0	0.129906	0.00908268	k__Bacteria;p__Firmicutes;c__Clostridia;o__Clostridiales;f__Lachnospiraceae;g__Coprococcus
OTU653	0	0.0956647	0.0121188	k__Bacteria;p__Firmicutes;c__Clostridia;o__Clostridiales;f__Ruminococcaceae;g__Ruminococcaceae_UCG-010
OTU352	0	0.182504	0.0204181	k__Bacteria;p__Firmicutes;c__Clostridia;o__Clostridiales;f__Ruminococcaceae;g__Ruminococcaceae_UCG-010
OTU682	0	0.0684832	0.0213556	k__Bacteria;p__Firmicutes;c__Clostridia;o__Clostridiales;f__Ruminococcaceae;g__Ruminococcaceae_UCG-013
OTU320	0.0195498	0.184975	0.0248673	k__Bacteria;p__Bacteroidetes;c__Bacteroidia;o__Bacteroidales;f__Prevotellaceae;g__Prevotellaceae_UCG-004
OTU77	0.0954293	0	0.0249726	k__Bacteria;p__Firmicutes;c__Erysipelotrichia;o__Erysipelotrichales;f__Erysipelotrichaceae;g__Turicibacter
OTU21	0.0692525	0	0.0331464	k__Bacteria;p__Actinobacteria;c__Actinobacteria;o__Bifidobacteriales;f__Bifidobacteriaceae;g__Bifidobacterium
OTU776	0	0.0649532	0.0433486	k__Bacteria;p__Bacteroidetes;c__Bacteroidia;o__Bacteroidales;f__Bacteroidales_S24-7_group;g__NA
Day 12
OTU81	1.66057	0	5.83626e-12	k__Bacteria;p__Bacteroidetes;c__Bacteroidia;o__Bacteroidales;f__Porphyromonadaceae;g__NA
OTU1416	0.058682	0	0.0260794	k__Bacteria;p__Tenericutes;c__Mollicutes;o__Mollicutes_RF9;f__NA;g__NA
Day 19
OTU81	0.995647	0.00147853	7.81891e-09	k__Bacteria;p__Bacteroidetes;c__Bacteroidia;o__Bacteroidales;f__Porphyromonadaceae;g__NA
OTU544	0.154945	0	4.19203e-05	k__Bacteria;p__Tenericutes;c__Mollicutes;o__NB1-n;f__NA;g__NA
OTU57	0.0434405	0	4.6312e-05	k__Bacteria;p__Firmicutes;c__Clostridia;o__Clostridiales;f__Clostridiaceae_1;g__Clostridium
OTU77	0.0878102	0	0.00053649	k__Bacteria;p__Firmicutes;c__Erysipelotrichia;o__Erysipelotrichales;f__Erysipelotrichaceae;g__Turicibacter
OTU374	0.147976	0	0.00262912	k__Bacteria;p__Firmicutes;c__Clostridia;o__Clostridiales;f__Ruminococcaceae;g__Ruminococcaceae_UCG-010
OTU669	0	0.155245	0.004135	k__Bacteria;p__Tenericutes;c__Mollicutes;o__EMP-G18;f__NA;g__NA
OTU979	0.10291	0	0.00742331	k__Bacteria;p__Firmicutes;c__Clostridia;o__Clostridiales;f__Ruminococcaceae;g__Ruminococcaceae_UCG-010
OTU767	0.139381	0.00320348	0.0149868	k__Bacteria;p__Tenericutes;c__Mollicutes;o__Mollicutes_RF9;f__NA;g__NA
OTU838	0	0.0805798	0.0411191	k__Bacteria;p__Firmicutes;c__Clostridia;o__Clostridiales;f__Ruminococcaceae;g__NA
OTU418	0.304548	0.0352383	0.0495476	k__Bacteria;p__Bacteroidetes;c__Bacteroidia;o__Bacteroidales;f__Rikenellaceae;g__Rikenellaceae_RC9_gut_group
Day 34
OTU370	0.115514	0	0.00198217	k__Bacteria;p__Bacteroidetes;c__Bacteroidia;o__Bacteroidales;f__Bacteroidales_S24-7_group;g__NA
OTU147	0.229185	0	0.00262912	k__Bacteria;p__Bacteroidetes;c__Bacteroidia;o__Bacteroidales;f__Rikenellaceae;g__Rikenellaceae_RC9_gut_group
OTU299	0	0.229524	0.00795168	k__Bacteria;p__Bacteroidetes;c__Bacteroidia;o__Bacteroidales;f__Bacteroidales_Incertae_Sedis;g__Phocaeicola
OTU617	0	0.152185	0.0133656	k__Bacteria;p__Firmicutes;c__Clostridia;o__Clostridiales;f__Ruminococcaceae;g__Ruminococcaceae_UCG-013
OTU786	0	0.120999	0.0186894	k__Bacteria;p__Firmicutes;c__Clostridia;o__Clostridiales;f__Clostridiales_vadinBB60_group;g__NA
OTU77	0.0697386	0	0.0433486	k__Bacteria;p__Firmicutes;c__Erysipelotrichia;o__Erysipelotrichales;f__Erysipelotrichaceae;g__Turicibacter
